# Supplementary material for: The nodD1 Gene of Sinorhizobium fredii HH103 Restores Nodulation Capacity on Bean in a Rhizobium tropici CIAT 899 nodD1/nodD2 Mutant, but the Secondary Symbiotic Regulators nolR, nodD2 or syrM Prevent HH103 to Nodulate with This Legume
Source: Microorganisms. 2022 Jan 10;10(1):139. doi: 10.3390/microorganisms10010139 (PMC8780172; doi:10.3390/microorganisms10010139)
Supplement: Supplementary file 1 [file microorganisms-10-00139-s001.zip]

Archive with 2 entries (2 files):
- Fuentes-Romeroetal2021_Supplementary.pdf
- Supplementary dataset 1.xlsx
