# Supplementary material for: The nodD1 Gene of Sinorhizobium fredii HH103 Restores Nodulation Capacity on Bean in a Rhizobium tropici CIAT 899 nodD1/nodD2 Mutant, but the Secondary Symbiotic Regulators nolR, nodD2 or syrM Prevent HH103 to Nodulate with This Legume
Source: Microorganisms. 2022 Jan 10;10(1):139. doi: 10.3390/microorganisms10010139 (PMC8780172; doi:10.3390/microorganisms10010139)
Supplement: Supplementary file 1 [file microorganisms-10-00139-s001.zip › Supplementary dataset 1.xlsx]

## Sheet: All
Target name	Area
	CIAT 899	CIAT 899 + apigenin	ΔnodD1D2 + apigenin	ΔnodD1D2 (pMUS296) + apigenin
I-Hex-Hex-GlcNAc-GlcNAc (C20:1, NMe, Ac, S)		319000000
I-Hex-Hex-GlcNAc-GlcNAc (C20:1, NMe, S)		28100000
III (C14:0, NMe)		89400000		33600000
III (C16:0)		399000000		123000000
III (C16:0, NMe)		188000000		592000000
III (C16:1)		21700000
III (C18:0)		200000000		49400000
III (C18:0, NMe)		28900000		194000000
III (C18:0-OH, NMe, Fuc)				158000000
III (C18:0-OH)		15100000
III (C18:1)	42300000	1667320000		374000000
III (C18:1, NMe)		379700000		1000000000
III (C18:1, S)		15700000
III (C20:0-OH)		18600000
III (C20:1)		42720000		18600000
III (C18:0-OH, NMe, Fuc)				11900000
III-Hex (C18:1)		57900000		22200000
III-Hex (C18:1, NMe)		31600000		113000000
IV (C12:0)		41300000
IV (C12:0, NMe)		63500000
IV (C14:0)		123600000		36300000
IV (C14:0, NMe)		219000000		187000000
IV (C14:0, NMe, S)		15100000
IV (C14:1)		39300000
IV (C14:1, NMe)				85800000
IV (C16:0)		934000000		290000000
IV (C16:0, Ac)		14790000
IV (C16:0, NMe)		799000000		2300000000
IV (C16:0, NMe, MeAcFuc)		38600000		108000000
IV (C16:0, NMe, S)		81900000
IV (C16:0, S)		34400000
IV (C16:0-OH)		32080000
IV (C16:1)				46600000
IV (C16:1, Ac)		15540000
IV (C16:1, NMe)		58200000		252000000
IV (C16:3-OH, NMe, MeFuc)				18800000
IV (C18:0)	154000000	1050000000		152000000
IV (C18:0, NMe)		331890000		771000000
IV (C18:0, NMe, S)		38610000		35100000
IV (C18:0, S)		69700000
IV (C18:0-OH)		47000000
IV (C18:0-OH, NMe)		14600000		183000000
IV (C18:1)	37600000	7089900000		1020000000
IV (C18:1, NMe)	25490000	1612900000		3790000000
IV (C18:1, NMe, S)		490000000		232000000
IV (C18:1, S)		589000000
IV (C18:1-OH)		14790000
IV (C18:2-OH)		15540000
IV (C20:0-OH)		46200000
IV (C20:0-OH, NMe)		32300000		45100000
IV (C20:1)		330000000		120000000
IV (C20:1, NMe)		19500000		67100000
IV (C20:1, S)		19960000
IV (C20:3)		85400000
IV-Hex (C16:0)		23900000
IV-Hex (C16:0, NMe)		25100000
IV-Hex (C18:0, NMe)		45300000
IV-Hex (C18:1)		243000000		68300000
IV-Hex (C18:1, NMe)		136000000		317000000
V (C12:0, NMe)		31200000		20600000
V (C14:0)		23900000
V (C14:0, NMe)		161000000		636000000
V (C14:0, NMe, S)		23100000
V (C14:1)		10200000
V (C14:1, NMe)		12300000		84200000
V (C16:0)		177000000		102000000
V (C16:0) dNAc en 3		29050000		130000000
V (C16:0) dNAc en 4		29050000		130000000
V (C16:0, NMe)		744800000		6120000000
V (C16:0, NMe) dNAc en 3		82500000		1180000000
V (C16:0, NMe) dNAc en 4		82500000		1180000000
V (C16:0, NMe, Cb) dNAc en 3				73600000
V (C16:0, NMe, Cb) dNAc en 4				73600000
V (C16:0, NMe, S)		371000000		242000000
V (C16:0, S)		48300000
V (C16:1)				37200000
V (C16:1, NMe)		57720000		980000000
V (C16:1, NMe, S)		23700000
V (C16:1, NMe) dNAc en 3				125000000
V (C16:1, NMe) dNAc en 4				125000000
V (C16:1, NMe, S)				37900000
V (C16:3, NMe, Cb2) dNAc en 3				54200000
V (C16:3, NMe, Cb2) dNAc en 4				22500000
V (C16:3-OH, Ac)		44000000
V (C18:0)	57900000	106000000	61000000	178000000
V (C18:0) dNAc en 3		30250000		96500000
V (C18:0) dNAc en 4		30250000		96500000
V (C18:0, Cb) dNAc en 3		117000000
V (C18:0, NMe)	25200000	461700000		3430000000
V (C18:0, NMe) dNAc en 3		21000000		690000000
V (C18:0, NMe) dNAc en 4		21000000		690000000
V (C18:0, NMe, Cb) dNAc en 3		245000000		1000000000
V (C18:0, NMe, Cb) dNAc en 4				1000000000
V (C18:0, NMe, S)		713000000		820000000
V (C18:0, S)		167000000
V (C18:0-OH)		19700000
V (C18:0-OH, NMe)		27700000		37800000
V (C18:1)		1631200000		751000000
V (C18:1) dNAc en 3		416500000		554000000
V (C18:1) dNAc en 4		416500000		554000000
V (C18:1, NMe)		3842100000		13700000000
V (C18:1, NMe) dNAc en 3		530000000		1320000000
V (C18:1, NMe) dNAc en 4		530000000		1320000000
V (C18:1, NMe, S)		3181670000		3600000000
V (C18:1, S)		1010000000		51000000
V (C18:3, NMe)				46900000
V (C18:3, NMe, Cb2) dNAc en 3				23900000
V (C18:3, NMe, S)		16100000		37500000
V (C20:0-OH, NMe)				202000000
V (C20:0-OH, NMe)		23800000
V (C20:1)		83100000		363000000
V (C20:1, NMe)		51900000		319000000
V (C20:1, NMe, S)		65500000		162000000
V (C20:1, S)		95000000		27500000
V (C20:1-OH, NMe)				11400000
V (C20:3, NMe)		38300000		49600000
V (C20:3, NMe, S)		85700000		60500000
Area averages	5.70817e+07	3.46585e+08	61000000	6.83465e+08
Fold-change areas	0.164697	1	0.176003	1.972
Number of LCOs	6	99	1	81

## Sheet: Shared
Target name	Area
	CIAT 899 + apigenin	ΔnodD1D2 (pMUS296) + apigenin
III (C14:0, NMe)	89400000	33600000
III (C16:0)	399000000	123000000
III (C16:0, NMe)	188000000	592000000
III (C18:0)	200000000	49400000
III (C18:0, NMe)	28900000	194000000
III (C18:1)	1667320000	374000000
III (C18:1, NMe)	379700000	1000000000
III (C20:1)	42720000	18600000
III-Hex (C18:1)	57900000	22200000
III-Hex (C18:1, NMe)	31600000	113000000
IV (C14:0)	123600000	36300000
IV (C14:0, NMe)	219000000	187000000
IV (C16:0)	934000000	290000000
IV (C16:0, NMe)	799000000	2300000000
IV (C16:0, NMe, MeAcFuc)	38600000	108000000
IV (C16:1, NMe)	58200000	252000000
IV (C18:0)	1050000000	152000000
IV (C18:0, NMe)	331890000	771000000
IV (C18:0, NMe, S)	38610000	35100000
IV (C18:0-OH, NMe)	14600000	183000000
IV (C18:1)	7089900000	1020000000
IV (C18:1, NMe)	1612900000	3790000000
IV (C18:1, NMe, S)	490000000	232000000
IV (C20:0-OH, NMe)	32300000	45100000
IV (C20:1)	330000000	120000000
IV (C20:1, NMe)	19500000	67100000
IV-Hex (C18:1)	243000000	68300000
IV-Hex (C18:1, NMe)	136000000	317000000
V (C12:0, NMe)	31200000	20600000
V (C14:0, NMe)	161000000	636000000
V (C14:1, NMe)	12300000	84200000
V (C16:0)	177000000	102000000
V (C16:0) dNAc en 3	29050000	130000000
V (C16:0) dNAc en 4	29050000	130000000
V (C16:0, NMe)	744800000	6120000000
V (C16:0, NMe) dNAc en 3	82500000	1180000000
V (C16:0, NMe) dNAc en 4	82500000	1180000000
V (C16:0, NMe, S)	371000000	242000000
V (C16:1, NMe)	57720000	980000000
V (C18:0)	106000000	178000000
V (C18:0) dNAc en 3	30250000	96500000
V (C18:0) dNAc en 4	30250000	96500000
V (C18:0, NMe)	461700000	3430000000
V (C18:0, NMe) dNAc en 3	21000000	690000000
V (C18:0, NMe) dNAc en 4	21000000	690000000
V (C18:0, NMe, Cb) dNAc en 3	245000000	1000000000
V (C18:0, NMe, S)	713000000	820000000
V (C18:0-OH, NMe)	27700000	37800000
V (C18:1)	1631200000	751000000
V (C18:1) dNAc en 3	416500000	554000000
V (C18:1) dNAc en 4	416500000	554000000
V (C18:1, NMe)	3842100000	13700000000
V (C18:1, NMe) dNAc en 3	530000000	1320000000
V (C18:1, NMe) dNAc en 4	530000000	1320000000
V (C18:1, NMe, S)	3181670000	3600000000
V (C18:1, S)	1010000000	51000000
V (C18:3, NMe, S)	16100000	37500000
V (C20:1)	83100000	363000000
V (C20:1, NMe)	51900000	319000000
V (C20:1, NMe, S)	65500000	162000000
V (C20:1, S)	95000000	27500000
V (C20:3, NMe)	38300000	49600000
V (C20:3, NMe, S)	85700000	60500000
Area averages	5.09099e+08	8.44546e+08
Fold-change areas	1	1.6589
Number of LCOs	63	63

## Sheet: CIAT 899 + apigenin
Target name	Area
	CIAT 899 + apigenin
I-Hex-Hex-GlcNAc-GlcNAc (C20:1, NMe, Ac, S)	319000000
I-Hex-Hex-GlcNAc-GlcNAc (C20:1, NMe, S)	28100000
III (C16:1)	21700000
III (C18:0-OH)	15100000
III (C18:1, S)	15700000
III (C20:0-OH)	18600000
IV (C12:0)	41300000
IV (C12:0, NMe)	63500000
IV (C14:0, NMe, S)	15100000
IV (C14:1)	39300000
IV (C16:0, Ac)	14790000
IV (C16:0, NMe, S)	81900000
IV (C16:0, S)	34400000
IV (C16:0-OH)	32080000
IV (C16:1, Ac)	15540000
IV (C18:0, S)	69700000
IV (C18:0-OH)	47000000
IV (C18:1, S)	589000000
IV (C18:1-OH)	14790000
IV (C18:2-OH)	15540000
IV (C20:0-OH)	46200000
IV (C20:1, S)	19960000
IV (C20:3)	85400000
IV-Hex (C16:0)	23900000
IV-Hex (C16:0, NMe)	25100000
IV-Hex (C18:0, NMe)	45300000
V (C14:0)	23900000
V (C14:0, NMe, S)	23100000
V (C14:1)	10200000
V (C16:0, S)	48300000
V (C16:1, NMe, S)	23700000
V (C16:3-OH, Ac)	44000000
V (C18:0, Cb) dNAc en 3	117000000
V (C18:0, S)	167000000
V (C18:0-OH)	19700000
V (C20:0-OH, NMe)	23800000
Area averages	6.21861e+07
Number of LCOs	36

## Sheet: nodD1D2 (pMUS296) + apigenin
Target name	Area
	ΔnodD1D2 (pMUS296) + apigenin
III (C18:0-OH, NMe, Fuc)	158000000
III (C18:0-OH, NMe, Fuc)	11900000
IV (C14:1, NMe)	85800000
IV (C16:1)	46600000
IV (C16:3-OH, NMe, MeFuc)	18800000
V (C16:0, NMe, Cb) dNAc en 3	73600000
V (C16:0, NMe, Cb) dNAc en 4	73600000
V (C16:1)	37200000
V (C16:1, NMe) dNAc en 3	125000000
V (C16:1, NMe) dNAc en 4	125000000
V (C16:1, NMe, S)	37900000
V (C16:3, NMe, Cb2) dNAc en 3	54200000
V (C16:3, NMe, Cb2) dNAc en 4	22500000
V (C18:0, NMe, Cb) dNAc en 4	1000000000
V (C18:3, NMe)	46900000
V (C18:3, NMe, Cb2) dNAc en 3	23900000
V (C20:0-OH, NMe)	202000000
V (C20:1-OH, NMe)	11400000
Area averages	1.19683e+08
Number of LCOs	18
